# Supplementary material for: CCL20/TNF/VEGFA Cytokine Secretory Phenotype of Tumor-Associated Macrophages Is a Negative Prognostic Factor in Cutaneous Melanoma
Source: Cancers (Basel). 2021 Aug 5;13(16):3943. doi: 10.3390/cancers13163943 (PMC8392234; doi:10.3390/cancers13163943)
Supplement: Supplementary file 1 [file cancers-13-03943-s001.zip]

Archive with 3 entries (3 files):
- FIG S1 rev 8-21.jpg
- Table S1.xlsx
- Table S2.xlsx
