# Supplementary material for: CCL20/TNF/VEGFA Cytokine Secretory Phenotype of Tumor-Associated Macrophages Is a Negative Prognostic Factor in Cutaneous Melanoma
Source: Cancers (Basel). 2021 Aug 5;13(16):3943. doi: 10.3390/cancers13163943 (PMC8392234; doi:10.3390/cancers13163943)
Supplement: Supplementary file 1 [file cancers-13-03943-s001.zip › Table S1.xlsx]

## Sheet: Table S1
	Columna1	Columna2
Table S1	PARAFFIN	FROZEN
	Gender	Gender
	Male (n=45)	Male (n=27)
	Female (n=38)	Female (n=13)
	Age (years)	Age (years)
	≤65 (n=36)	≤65 (n=20)
	>65 (n=47)	>65 (n=20)
	Location	Location
	Head/limbs (n=58)	Head/limbs (n=15)
	Trunk (n=25)	Trunk (n=25)
	Subtype	Subtype
	Nodular (n=30)	Nodular (n=14)
	Others (n=53)	Others (n=26)
	Ulceration	Ulceration
	No (n=42)	No (n=26)
	Yes (n=36)	Yes (n=14)
	Breslow	Breslow
	≤4mm (n=38)	≤2mm (n=19)
	>4mm (n=45)	>2mm (n=21)
	Stage	Stage
	II (n=61)	I-II (n=33)
	III (n=16)	III (n=7)
	IV (n=6)
	Metastasis (10 years)	Metastasis (5 years)
	No (n=32)	No (n=24)
	Yes (n=51)	Yes (n=16)
	Survival (10 years)	Survival (5 years)
	Yes (n=50)	Yes (n=32)
	No (n=33)	No (n=8)
