# Supplementary material for: CCL20/TNF/VEGFA Cytokine Secretory Phenotype of Tumor-Associated Macrophages Is a Negative Prognostic Factor in Cutaneous Melanoma
Source: Cancers (Basel). 2021 Aug 5;13(16):3943. doi: 10.3390/cancers13163943 (PMC8392234; doi:10.3390/cancers13163943)
Supplement: Supplementary file 1 [file cancers-13-03943-s001.zip › Table S2.xlsx]

## Sheet: Table S2
	TABLE S2
	Columna1	Columna2	Columna3	Columna4	Columna5	Columna6	Columna 7	Columna 8	Columna 11	Columna 12
			TAM CCL20	P	TAM TNF	P	TAM VEGFA	P	TC VEGFA	P
	Gender	Male (n=45)	106 ± 5	0.011	112 ± 6	0.125	102 ± 5	0.089	74 ± 5	0.165
		Female (n=38)	85 ± 5		99 ± 4		93 ± 6		64 ± 6
	Age (years)	≤65 (n=36)	89 ± 6	0.215	102 ± 5	0.780	88 ± 6	0.043	61 ± 5	0.204
		>65 (n=47)	97 ± 4		104 ± 4		104 ± 5		73 ± 5
	Location	Head/limbs (n=58)	93 ± 4	0.866	102 ± 4	0.615	99 ± 5	0.849	69 ± 5	0.577
		Trunk (n=25)	95 ± 6		106 ± 6		94 ± 5		65 ± 6
	Subtype	Nodular (n=30)	87 ± 5	0.158	109 ± 5	0.261	95 ± 5	0.922	68 ± 7	0.782		83
		Others (n=53)	97 ± 5		100 ± 4		98 ± 5		68 ± 4
	Ulceration	No (n=42)	91 ± 5	0.750	104 ± 5	0.827	102 ± 6	0.390	64 ± 5	0.218
		Yes (n=36)	95 ± 5		105 ± 5		94 ± 5		74 ± 6
	Breslow	≤4mm (n=38)	95 ± 5	0.806	105 ± 5	0.582	100 ± 5	0.562	69 ± 5	0.786
		>4mm (n=45)	92 ± 5		101 ± 5		94 ± 5		66 ± 5
	Stage	II (n=63)	87 ± 4	0.003	99 ± 4	0.025	86 ± 5	0.002	67 ± 5	0.565
		III-IV (n=20)	113 ± 7		117 ± 6		112 ± 7		72 ± 6
	Metastasis (10 years)	No (n=32)	78 ± 6	<0.001	85 ± 4	<0.001	78 ± 6	<0.001	56 ± 5	0.014
		Yes (n=51)	105 ± 5		118 ± 5		110 ± 5		77 ± 5
	Survival (10 years)	Yes (n=50)	89 ± 5	0.113	94 ± 4	<0.001	88 ± 5	0.007	64 ± 5	0.318
		No (n=33)	101 ± 5		121 ± 5		111 ± 5		75 ± 6
